# Supplementary material for: Transient accumulation of subretinal fluid after half-fluence photodynamic therapy in neovascular age-related macular degeneration
Source: BMC Ophthalmol. 2021 Feb 22;21:98. doi: 10.1186/s12886-021-01867-w (PMC7901101; doi:10.1186/s12886-021-01867-w)
Supplement: Supplementary file 1 — Additional file 1. Changes in central foveal thickness and best-corrected visual acuity. Dataset that supports the findings of this study. [file 12886_2021_1867_MOESM1_ESM.xlsx]

## Sheet: Sheet1
Manuscript Title: Transient accumulation of subretinal fluid after half-fluence photodynamic therapy in neovascular age-related macular degeneration
Min Ho Kim1*, Yoo-Ri Chung2*, Ji Hun Song2
1Allbarun Eye Clinic, Suwon, Republic of Korea
2Department of Ophthalmology, Ajou University School of Medicine, Suwon, Republic of Korea
*These authors contributed equally to this work.
Corresponding author: Ji HunSong, MD, PhD
Department of Ophthalmology, Ajou University School of Medicine, 164 World Cup-ro, Yeongtong-gu, 16499 Suwon, Republic of Korea
Supplementary Table S1. Title: Changes in central foveal thickness and best-corrected visual acuity
Included eye	Age (years)	Dx group	Dx	Tx group	Tx	Pre CFT (μm)	Post1d CFT (μm)	Post1d CFT change (μm)	Post1w CFT (μm)	Post1m CFT (μm)	Pre VA	Pre logMAR	Post1d VA	Post1d logMAR	Post1w VA	Post1w logMAR	Post1m VA	Post1m logMAR	BCVA change	Pre SFCT (μm)	Post1d SFCT (μm)	Post1w SFCT (μm)	Post1m SFCT (μm)	Site (1: OD, 2: OS)	Sex (1: M, 2: F)	DM (1: yes, 2: no))	HTN (1: yes, 2: no)	Dz duration (months)	Prior PDT No.	Prior anti-VEGF No.	RPE atrophy (1: yes, 2: no)	PDT spot size (μm)
1	81	1	Subfoveal CNV d/t AMD	2	Avastin PDT	140	360	220	160	121	0.1	1	0.025	1.6021	0.03	1.6021	0.05	1.301	0.3					1	1	1	2	132	1	8	1	5900
2	52	1	Subfoveal CNV d/t AMD	2	Avastin PDT	195	218	23	212	190	0.16	0.7959	0.1	1	0.1	1	0.16	0.7959	0					2	2	2	2	1	0		1	3500
3	82	1	Subfoveal CNV d/t AMD	3	Dexa PDT with Avastin	230	218	-12	185	190	0.12	0.9208	0.12	0.9208	0.2	0.699	0.2	0.699	-0.22					1	2	2	2	108	4	1	1	3600
4	66	2	PCV, subfoveal d/t AMD	3	Dexa PDT with Avastin	238	246	8	271	138	0.32	0.4949	0.23	0.6383	0.16	0.7959	0.16	0.7959	0.31					2	1	1	1	16	2	3	1	3700
5	84	1	Subfoveal CNV d/t AMD	3	Dexa PDT with Avastin	228	667	439	355	270	0.32	0.4949	0.05	1.301	0.05	1.301	0.2	0.699	0.21					2	1	2	2	48	5	7	1	2900
6	79	3	RAP d/t AMD	3	Dexa PDT with Avastin	296	310	14	170	240	0.16	0.7959	0.12	0.9208	0.1	1	0.16	0.7959	0					2	2	2	1	1	0	1	1	4500
7	78	2	PCV, subfoveal d/t AMD	2	Avastin PDT	609	450	-159	437	285	0.05	1.301	0.05	1.301	0.05	1.301	0.05	1.301	0					1	2	2	1	20	2	7	2	5800
8	60	1	Subfoveal CNV d/t AMD	2	Avastin PDT	261	240	-21	258	277	0.8	0.0969	0.63	0.2007	0.3	0.5229	0.8	0.0969	0					2	2	2	2	68	6	3	1	4100
9	75	2	PCV, subfoveal d/t AMD	3	Dexa PDT with Avastin	267	257	-10	248	275	0.05	1.301	0.1	1	0.05	1.301	0.05	1.301	0					2	2	2	2	21	2	1	2	4900
10	73	2	PCV, subfoveal d/t AMD	3	Dexa PDT with Avastin	300	840	540	277	191	0.5	0.301	0.2	0.699	0.4	0.3979	0.63	0.2007	-0.1					1	1	1	1	18	1	1	2	5200
11	71	2	PCV, subfoveal d/t AMD	2	Avastin PDT	251	523	272	274	242	0.05	1.301	0.05	1.301	0.05	1.301	0.1	1	-0.3					1	1	2	1	48	3	1	1	6400
12	65	1	Subfoveal CNV d/t AMD	1	PDT only	253	193	-60	240	318	0.16	0.7959	0.12	0.9208	0.25	0.6021	0.2	0.699	-0.1					2	1	2	2	8	0	1	2	5050
13	60	1	Subfoveal CNV d/t AMD	4	Lucentis PDT	263	265	2	263	261	0.32	0.4949	0.32	0.4949	0.4	0.3979	0.32	0.4949	0					1	1	2	2	19	3	11	2	1900
14	68	3	RAP d/t AMD	2	Avastin PDT	238	158	-80	242	236	1	0	0.8	0.0969	0.8	0.0969	0.8	0.0969	0.1					1	2	2	2	12	1	1	1	1400
15	62	1	Subfoveal CNV d/t AMD	3	Dexa PDT with Avastin	203	320	117	267	242	0.16	0.7959	0.12	0.9208	0.12	0.9208	0.12	0.9208	0.12					2	1	2	1	9	1	2	2	3200
16	64	1	Subfoveal CNV d/t AMD	2	Avastin PDT	253	470	217	290	269	0.16	0.7959	0.1	1	0.1	1	0.25	0.6021	-0.2					2	1	2	1	26	4	9	2	2700
17	52	1	Subfoveal CNV d/t AMD	3	Dexa PDT with Avastin	280	439	159	292	270	0.63	0.2007	0.5	0.301	0.5	0.301	0.63	0.2007	0					2	1	2	2	4	1	1	1	3200
18	28	1	Subfoveal CNV d/t AMD	2	Avastin PDT	298	373	75	310	288									0					1	1	2	2	1	0	1	1	2600
19	50	2	PCV, subfoveal d/t AMD	4	Lucentis PDT	280	289	9	269	275	1	0	0.8	0.0969	1.25	-0.0969	1	0	0					2	2	2	2	1	0		2	4800
20	34	1	Subfoveal CNV d/t AMD	1	PDT only	269	271	2	259	255	0.8	0.0969	0.8	0.0969	0.8	0.0969	1	0	-0.1					2	1	2	2	11	0	3	2	1900
21	67	2	PCV, subfoveal d/t AMD	2	Avastin PDT	322	554	232	421	283	0.2	0.699	0.3	0.5229	0.2	0.699	0.15	0.8239	0.12	168.918	189.316	233.169	227.78	1	1	2	2	8	0	9	2	3700
22	69	2	PCV, subfoveal d/t AMD	1	PDT only	274	452	178	319	308	0.3	0.5229			0.2	0.699	0.5	0.3	-0.22					1	1	2	2	22	1	14	2	4000
23	74	2	PCV, subfoveal d/t AMD	1	PDT only	283	304	21		266	0.3	0.5229	0.3	0.5229			0.5	0.3	-0.22	256.667	207.273	245.615	258.176	1	1	2	2	17	0	14	2	1500
24	70	2	PCV, subfoveal d/t AMD	1	PDT only	205	961	756	299	150	0.3	0.5229	0.1	1	0.1	1	0.3	0.5229	0	235.37	214.818	281.412	322.765	1	2	2	2	14	0	6	2	2800
25	70	2	PCV, subfoveal d/t AMD	1	PDT only	205	292	87	192	179	0.15	0.8239	0.15	0.8239	0.05	1.301	0.1	1	0.18	350.208	272.957	356.571	294.952	2	2	2	2	14	0	8	2	3300
26	74	2	PCV, subfoveal d/t AMD	1	PDT only	206	332	126	241	227	0.2	0.699	0.1	1	0.1	1	0.1	1	0.3	328.074	205.414	267.054	348.607	1	2	1	1	60	0	9	2	3700
27	67	1	Subfoveal CNV d/t AMD	1	PDT only	383	490	107	201	155	0.8	0.0969	0.2	0.699	0.6	0.2218	0.7	0.1549	0.05	228.456	219.655	164.923	294.5	1	2	2	2	24	0	9	2	2500
28	77	2	PCV, subfoveal d/t AMD	1	PDT only	175	200	25	191	185	1	0	1	0	1	0	0.63	0.2007	0.2					2	1	2	2	30	0	16	2	1500
29	77	1	Subfoveal CNV d/t AMD	1	PDT only	436	533	97	398	393	0.2	0.699	0.2	0.699	0.12	0.9208	0.1	1	0.3	147	160	131	134	1	1	2	2	3	0	10	2	4200
Abbreviations: BCVA, best-corrected visual acuity; CFT, central foveal thickness; CNV, choroidal neovascularization; Dexa, dexamethasone; DM, diabetes mellitus, Dx, diagnosis; Dz, disease; F, female; HTN, hypertension; logMAR, logarithm of the minimum angle of resolution; M, male; No., number; OD, oculus dextrus; OS, oculus sinister; PCV, polypoidal choroidal vasculopathy; PDT, photodynamic thera…
